# Supplementary material for: The holocentric chromosome microevolution: From phylogeographic patterns to genomic associations with environmental gradients
Source: Mol Ecol. 2023 Oct 5;33(24):e17156. doi: 10.1111/mec.17156 (PMC11628669; doi:10.1111/mec.17156)
Supplement: Supplementary file 5 — Table S1. [file MEC-33-e17156-s009.xlsx]

## Sheet: Voucher information
SRA Accession	Specimen code	Species	Country	Locality	Collector code	Pop. longitude	Pop. latitude	n	2n	Extraction code	Passed filters for furhter analysis
SAMN35705925	B1.1	C. binervis	UK: SCOTLAND	Loch Ness	116SMB07 (1)	57.1969	-4.61139			2E1JMC18	Yes
SAMN35705926	B1.2	C. binervis	UK: SCOTLAND	Loch Ness	116SMB07 (9)	57.1969	-4.61139			3E1JMC18	Yes
SAMN35706111	B2.1	C. binervis	FRANCE	Britain, Bransparts	9ME06(4)	-3.83477	48.3553	37II	74	11E6ME10	Yes
SAMN35706112	B2.2	C. binervis	FRANCE	Britain, Bransparts	9ME06(5)	-3.83477	48.3553	37II	74	12E6ME10	Yes
SAMN35706109	B2.3	C. binervis	FRANCE	Britain, Bransparts	9ME06(2)	-3.83477	48.3553	37II	74	3E5ME10	Yes
SAMN35706110	B2.4	C. binervis	FRANCE	Britain, Bransparts	9ME06(3)	-3.83477	48.3553	37II	74	10E6ME10	Yes
SAMN35706038	B3.1	C. binervis	SPAIN	Avila, Hoyocasero	41ME06(4)	-4.9759	40.3989	37II	74	12E3ME10	Yes
SAMN35706035	B3.2	C. binervis	SPAIN	Avila, Hoyocasero	41ME06(1)	-4.9759	40.3989	37II	74	10E3ME10	Yes
SAMN35706036	B3.3	C. binervis	SPAIN	Avila, Hoyocasero	41ME06(2)	-4.9759	40.3989	37II	74	11E3ME10	Yes
SAMN35706037	B3.4	C. binervis	SPAIN	Avila, Hoyocasero	41ME06(3)	-4.9759	40.3989	37II	74	17E8ME10	Yes
SAMN35706040	B4.1	C. binervis	SPAIN	Avila, Plataforma de Gredos	42ME06(3)	-5.27943	40.2841	37II	74	14E3ME10, 12E3JMC18	No
SAMN35706039	B4.2	C. binervis	SPAIN	Avila, Plataforma de Gredos	42ME06(2)	-5.27943	40.2841	35II+1III/36II+1I	73	13E3ME10	Yes
SAMN35706041	B4.3	C. binervis	SPAIN	Avila, Plataforma de Gredos	42ME06(4)	-5.27943	40.2841	35II+1IV	74	14E8ME10	Yes
SAMN35705922	B5.1	C. binervis	SPAIN	Ciudad Real, Sierra Madrona	100ML(4)	-4.03333	38.4167	37II	74	4E1ME10, 1E2JMC18	Yes
SAMN35706028	B5.10	C. binervis	SPAIN	Córdoba, Vacar-Villaviciosa de Córdoba	3ME05(8)	-4.04858	38.418	37II	74	15E8ME10	Yes
SAMN35706025	B5.11	C. binervis	SPAIN	Córdoba, Vacar-Villaviciosa de Córdoba	3ME05(2)	-4.04858	38.418	37II	74	5E3ME10, 16E2JMC18	No
SAMN35706026	B5.2	C. binervis	SPAIN	Córdoba, Vacar-Villaviciosa de Córdoba	3ME05(3)	-4.04858	38.418	37II	74	20E5ME10	Yes
SAMN35705919	B5.3	C. binervis	SPAIN	Ciudad Real, Sierra Madrona	100ML(1)	-4.03333	38.4167	37II	74	1E1ME10	Yes
SAMN35705920	B5.4	C. binervis	SPAIN	Ciudad Real, Sierra Madrona	100ML(2)	-4.03333	38.4167	37II	74	2E1ME10	Yes
SAMN35705921	B5.5	C. binervis	SPAIN	Ciudad Real, Sierra Madrona	100ML(3)	-4.03333	38.4167	37II	74	3E1ME10	Yes
SAMN35705991	B5.6	C. binervis	SPAIN	Ciudad Real, Sierra Madrona	2ME05(1)	-4.03333	38.4167	37II	74	16E6ME10	Yes
SAMN35705992	B5.7	C. binervis	SPAIN	Ciudad Real, Sierra Madrona	2ME05(5)	-4.03333	38.4167	37II	74	17E6ME10	Yes
SAMN35705993	B5.8	C. binervis	SPAIN	Ciudad Real, Sierra Madrona	2ME05(8)	-4.03333	38.4167	37II	74	18E6ME10	Yes
SAMN35706027	B5.9	C. binervis	SPAIN	Córdoba, Vacar-Villaviciosa de Córdoba	3ME05(4)	-4.04858	38.418	37II	74	16E8ME10	Yes
	B6.1	C. binervis	SPAIN	Cantabria, Puerto del Escudo	119PJM06(1)	-3.87533	43.0455	37II	74	6E1ME10	No
SAMN35706002	Borb	C. borbonica	FRANCE	La Reunion island	34JMC17G	-21.2208	55.6456			7E3JMC18	Yes
SAMN35705972	Bory	C. boryana	FRANCE	La Reunion island	24JMC17A	-21.1853	55.4328			8E3JMC18	Yes
SAMN35705948	C1.1	C. camposii	SPAIN	Granada, Lanjarón	163PJM06(1)	-3.45183	36.9736	36II	72	1E7ME10	Yes
SAMN35705949	C1.2	C. camposii	SPAIN	Granada, Lanjarón	163PJM06(2)	-3.45183	36.9736	36II / 34II+1IV	72	6E7ME10	Yes
SAMN35705950	C1.3	C. camposii	SPAIN	Granada, Lanjarón	163PJM06(3)	-3.45183	36.9736	36II	72	5E7ME10	Yes
SAMN35705952	C1.4	C. camposii	SPAIN	Granada, Lanjarón	164PJM06(1)	-3.44592	36.9869	36II	72	4E7ME10	Yes
	C1.5	C. camposii	SPAIN	Granada, Lanjarón	163PJM06(4)	-3.45183	36.9736	36II	72	3E7ME10	No
SAMN35705945	C2.1	C. camposii	SPAIN	Granada, Pradollano	156PJM06(3)	-3.4009	37.0911	36II	72	2E7ME10	Yes
SAMN35705943	C3.1	C. camposii	SPAIN	Almeria, Ragua	151PJM06(11)	-3.02962	37.113	36II	72	8E7ME10	Yes
SAMN35705944	C3.2	C. camposii	SPAIN	Almeria, Ragua	151PJM06(12)	-3.02962	37.113	36II	72	7E7ME10	Yes
SAMN35705935	Dist	C. distans	SPAIN	Cádiz, Aljibe	1205MPE(1)			35II	70	4E5ME10	Yes
SAMN35706088	L1.1	C. laevigata	BELGIUM		83SMB08(1)	6.1301	50.7013	36II	72	3E8ME10	Yes
SAMN35706089	L1.2	C. laevigata	BELGIUM		83SMB08(3)	6.1301	50.7013	36II	72	2E8ME10 & 9E7ME10	Yes
SAMN35706052	L10.1	C. laevigata	PORTUGAL	Sintra, Malveira da Serra	5PJM05(11)	-9.47102	38.7731	37II	74	1E6ME10	Yes
SAMN35706108	L11.1	C. laevigata	PORTUGAL	Alcocer-Montevil	9ME05	-8.66812	38.3955	35II+1IV	74	8E8ME10	Yes
SAMN35706094	L12.1	C. laevigata	PORTUGAL	Baixo Alentejo, Sao Luiz-Odemira	8901JMM(1)	-8.62592	37.6315	38II	76	20E4ME10	Yes
SAMN35706095	L12.2	C. laevigata	PORTUGAL	Baixo Alentejo, Sao Luiz-Odemira	8901JMM(3)	-8.62592	37.6315	38II	76	21E4ME10, 24E2JMC18	No
SAMN35706096	L12.3	C. laevigata	PORTUGAL	Baixo Alentejo, Sao Luiz-Odemira	8901JMM(4)	-8.62592	37.6315	38II	76	22E4ME10	Yes
SAMN35706097	L12.4	C. laevigata	PORTUGAL	Baixo Alentejo, Sao Luiz-Odemira	8901JMM(5)	-8.62592	37.6315	38II	76	23E4ME10	Yes
SAMN35706090	L13.1	C. laevigata	PORTUGAL	Algarve, Caldas de Monchique, Alferce	8501JMM(2)	-8.44149	37.3316	37II	74	7E6ME10	Yes
SAMN35706093	L13.2	C. laevigata	PORTUGAL	Algarve, Caldas de Monchique, Alferce	8501JMM(5)	-8.44149	37.3316	37II	74	19E4ME10	No
SAMN35706091	L13.3	C. laevigata	PORTUGAL	Algarve, Caldas de Monchique, Alferce	8501JMM(3)	-8.44149	37.3316	37II	74	17E4ME10	No
SAMN35706084	L13.4	C. laevigata	PORTUGAL	Algarve, from C. de Monch. to Serra de M	8301JMM(1)	-8.52174	37.3078	38II	76	13E4ME10, 20E2JMC18	Yes
SAMN35706085	L13.5	C. laevigata	PORTUGAL	Algarve, from C. de Monch. to Serra de M	8301JMM(3)	-8.52174	37.3078	38II	76	14E4ME10, 23E3JMC18	Yes
SAMN35706086	L13.6	C. laevigata	PORTUGAL	Algarve, from C. de Monch. to Serra de M	8301JMM(4)	-8.52174	37.3078	38II	76	15E4ME10, 23E2JMC18	Yes
SAMN35706092	L13.7	C. laevigata	PORTUGAL	Algarve, Caldas de Monchique, Alferce	8501JMM(4)	-8.44149	37.3316	37II	74	18E4ME10, 15E3JMC18	No
SAMN35706087	L13.8	C. laevigata	PORTUGAL	Algarve, from C. de Monch. to Serra de M	8301JMM(5)	-8.52174	37.3078	38II	76	16E4ME10, 14E3JMC18	No
SAMN35705973	L14.1	C. laevigata	SPAIN	Huelva, Villanueva de los Castillejos	24PJM07(1)	-7.2697	37.5043	37II+1III	77	3E2ME10, 24E18JMC18	Yes
SAMN35705936	L15.1	C. laevigata	PORTUGAL	Foia	12VV03(10)	-7.75	37.1833	37II	74	14E6ME10	Yes
SAMN35705937	L15.2	C. laevigata	PORTUGAL	Foia	12VV03(10B)	-7.75	37.1833	37II	74	8E1ME10	Yes
SAMN35706066	L16.1	C. laevigata	SPAIN	Cádiz, Fascinas-Los Barrios Km 45	6ECG03(3)	-5.57746	36.1787	40II	80	5E6ME10	Yes
SAMN35706079	L16.10	C. laevigata	SPAIN	Cádiz, Puerto Galis-Ubrique Km 10	7601JMM(B1)	-5.5123	36.5933	37II	74	9E4ME10	Yes
SAMN35706081	L16.11	C. laevigata	SPAIN	Cádiz, Puerto Galis-Ubrique Km 10	7601JMM(B3)	-5.5123	36.5933	37II	74	11E4ME10	Yes
SAMN35706069	L16.12	C. laevigata	SPAIN	Cádiz, Puerto Galis-Ubrique Km 18	7501JMM(2)	-5.4604	36.6213	37II	74	2E4ME10	Yes
SAMN35706072	L16.13	C. laevigata	SPAIN	Cádiz, Puerto Galis-Ubrique Km 18	7501JMM(5)	-5.4604	36.6213	37II	74	4E4ME10	Yes
SAMN35706055	L16.14	C. laevigata	SPAIN	Cádiz, Puerto Galis-Ubrique Km 6	6201JMM(3)	-5.45	36.6833	38II	76	20E3ME10, 17E2JMC18	Yes
SAMN35706056	L16.15	C. laevigata	SPAIN	Cádiz, Puerto Galis-Ubrique Km 6	6201JMM(4)	-5.45	36.6833	37II	74	1E8ME10, 6E3JMC18	Yes
SAMN35706070	L16.16	C. laevigata	SPAIN	Cádiz, Puerto Galis-Ubrique Km 18	7501JMM(3)	-5.4604	36.6213	37II	74	4E8ME10	Yes
SAMN35706078	L16.17	C. laevigata	SPAIN	Cádiz, Puerto Galis-Ubrique Km 10	7601JMM(5)	-5.5123	36.5933	37II	74	10E8ME10	Yes
SAMN35706080	L16.18	C. laevigata	SPAIN	Cádiz, Puerto Galis-Ubrique Km 10	7601JMM(B2)	-5.5123	36.5933	37II	74	10E4ME10, 21E2JMC18	No
SAMN35706083	L16.19	C. laevigata	SPAIN	Cádiz, Puerto Galis-Ubrique Km 10	7601JMM(B5)	-5.5123	36.5933	37II	74	12E4ME10, 22E2JMC18	No
SAMN35706077	L16.2	C. laevigata	SPAIN	Cádiz, Puerto Galis-Ubrique Km 10	7601JMM(4)	-5.5123	36.5933	37II	74	8E4ME10	Yes
SAMN35706075	L16.20	C. laevigata	SPAIN	Cádiz, Puerto Galis-Ubrique Km 10	7601JMM(2)	-5.5123	36.5933	37II	74	23E7ME10	No
SAMN35706067	L16.21	C. laevigata	SPAIN	Cádiz, Fascinas-Los Barrios Km 45	6ECG03(4)	-5.57746	36.1787	39II	78	20E7ME10	No
SAMN35706064	L16.22	C. laevigata	SPAIN	Cádiz, Fascinas-Los Barrios Km 45	6ECG03(1)	-5.57746	36.1787	39II	78	24E3ME10, 20E3JMC18	No
SAMN35706019	L16.23	C. laevigata	SPAIN	Cádiz, Fascinas-Los Barrios	3ECG03(12)	-5.5674	36.1897	37II+2III	80	24E2ME10, 14E2JMC18	No
SAMN35706017	L16.24	C. laevigata	SPAIN	Cádiz, Fascinas-Los Barrios	3ECG03(10)	-5.5674	36.1897	37II+2III	80	23E2ME10, 13E2JMC18	No
SAMN35706020	L16.25	C. laevigata	SPAIN	Cádiz, Fascinas-Los Barrios	3ECG03(5)	-5.5674	36.1897	41II	82	1E3ME10 & 2E2ME10, 10E2JMC18	No
SAMN35706021	L16.26	C. laevigata	SPAIN	Cádiz, Fascinas-Los Barrios	3ECG03(9)	-5.5674	36.1897	41II	82	2E3ME10, 15E2JMC18	No
	L16.27	C. laevigata	SPAIN	Cádiz, Puerto Galis-Ubrique Km 18	7501JMM(1)	-5.4604	36.6213	37II	74	1E4ME10	No
	L16.28	C. laevigata	SPAIN	Cádiz, Puerto Galis-Ubrique Km 18	7501JMM(4)	-5.4604	36.6213	37II	74	3E4ME10	No
SAMN35705947	L16.3	C. laevigata	SPAIN	Alcalá de los Gazules, carretera A-2304	15PJM07(2)	-5.486	36.107	37II	74	6E5ME10	Yes
SAMN35705946	L16.4	C. laevigata	SPAIN	Alcalá de los Gazules, carretera A-2304	15PJM07(1)	-5.486	36.107	37II	74	12E1ME10	Yes
SAMN35706073	L16.5	C. laevigata	SPAIN	Cádiz, Puerto Galis-Ubrique Km 18	7501JMM(6)	-5.4604	36.6213	37II	74	5E4ME10	Yes
SAMN35706054	L16.6	C. laevigata	SPAIN	Cádiz, Puerto Galis-Ubrique Km 6	6201JMM(2)	-5.45	36.6833	36II+1III	75	19E3ME10	Yes
SAMN35706074	L16.7	C. laevigata	SPAIN	Cádiz, Puerto Galis-Ubrique Km 10	7601JMM(1)	-5.5123	36.5933	37II	74	6E4ME10	Yes
SAMN35706053	L16.8	C. laevigata	SPAIN	Cádiz, Puerto Galis-Ubrique Km 6	6201JMM(1)	-5.45	36.6833	38II	76	2E6ME10	Yes
SAMN35706076	L16.9	C. laevigata	SPAIN	Cádiz, Puerto Galis-Ubrique Km 10	7601JMM(3)	-5.5123	36.5933	37II	74	7E4ME10	Yes
SAMN35706003	L17.1	C. laevigata	SPAIN	Cádiz, Alcalá de los Gazules, Aljibe	34PJM04(2)	-5.73333	36.4667	37II	74	16E5ME10	Yes
SAMN35705966	L17.10	C. laevigata	SPAIN	Málaga, La Sauceda	21PJM03(4)	-5.59365	36.519	37II	74	11E7ME10	Yes
SAMN35706101	L17.11	C. laevigata	SPAIN	Cádiz, Aljibe	905MPE(12)	-5.62686	36.5106	37II	74	12E8ME10	Yes
SAMN35706102	L17.12	C. laevigata	SPAIN	Cádiz, Aljibe	905MPE2?	-5.62686	36.5106	37II	74	11E8ME10	Yes
SAMN35706103	L17.13	C. laevigata	SPAIN	Cádiz, Aljibe	905MPE3?	-5.62686	36.5106	37II	74	13E7ME10	Yes
SAMN35705968	L17.14	C. laevigata	SPAIN	Málaga, Sauceda-Jimena, C3331 Km 64	23PJM03(3)	-5.54668	36.5194	37II	74	22E1ME10, 6E2JMC18	No
SAMN35705969	L17.15	C. laevigata	SPAIN	Málaga, Sauceda-Jimena, C3331 Km 64	23PJM03(4)	-5.54668	36.5194	37II	74	23E1ME10, 7E2JMC18	No
SAMN35705970	L17.16	C. laevigata	SPAIN	Málaga, Sauceda-Jimena, C3331 Km 64	23PJM03(5)	-5.54668	36.5194	37II	74	24E1ME10, 8E2JMC18	No
	L17.18	C. laevigata	SPAIN	Málaga, Sauceda-Jimena, C3331 Km 64	23PJM03(1)	-5.54668	36.5194	37II	74	8E5ME10	No
SAMN35705953	L17.19	C. laevigata	SPAIN	Málaga, La Sauceda	19PJM03(1)	-5.59299	36.5199	37II	74	13E1ME10, 10E3JMC18	No
SAMN35705955	L17.2	C. laevigata	SPAIN	Málaga, La Sauceda	19PJM03(3)	-5.59299	36.5199	37II	74	23E6ME10, 5E3JMC18	Yes
SAMN35705964	L17.3	C. laevigata	SPAIN	Málaga, La Sauceda	21PJM03(2)	-5.59365	36.519	37II	74	20E1ME10, 5E2JMC18	Yes
SAMN35705954	L17.4	C. laevigata	SPAIN	Málaga, La Sauceda	19PJM03(2)	-5.59299	36.5199	37II	74	14E1ME10	Yes
SAMN35705963	L17.5	C. laevigata	SPAIN	Málaga, La Sauceda	21PJM03(1)	-5.59365	36.519	37II	74	19E1ME10, 4E2JMC18	Yes
SAMN35705965	L17.6	C. laevigata	SPAIN	Málaga, La Sauceda	21PJM03(3)	-5.59365	36.519	37II	74	21E1ME10	Yes
SAMN35706004	L17.7	C. laevigata	SPAIN	Cádiz, Alcalá de los Gazules, Aljibe	34PJM04(3)	-5.73333	36.4667	37II	74	17E5ME10	Yes
SAMN35705956	L17.8	C. laevigata	SPAIN	Málaga, La Sauceda	19PJM03(4)	-5.59299	36.5199	37II	74	15E1ME10	Yes
SAMN35705957	L17.9	C. laevigata	SPAIN	Málaga, La Sauceda	19PJM03(5)	-5.59299	36.5199	37II	74	6E8ME10	Yes
SAMN35705996	L18.1	C. laevigata	SPAIN	Cádiz, La Albina	302JMM(3)	-5.65089	36.8743	39II	78	13E5ME10	Yes
SAMN35706000	L18.10	C. laevigata	SPAIN	Cádiz, La Albina	302JMM(7)	-5.65089	36.8743	39II	78	14E7ME10	Yes
SAMN35706030	L18.11	C. laevigata	SPAIN	Cádiz, La Albina	402JMM(3)	-5.65089	36.8743	37II	74	7E3ME10, 19E3JMC18	No
SAMN35706029	L18.2	C. laevigata	SPAIN	Cádiz, La Albina	402JMM(2)	-5.65089	36.8743	38II	76	6E3ME10	Yes
SAMN35706031	L18.3	C. laevigata	SPAIN	Cádiz, La Albina	402JMM(4)	-5.65089	36.8743	37II	74	8E3ME10	Yes
SAMN35706032	L18.4	C. laevigata	SPAIN	Cádiz, La Albina	402JMM(5)	-5.65089	36.8743	37II	74	9E3ME10	Yes
SAMN35705998	L18.5	C. laevigata	SPAIN	Cádiz, La Albina	302JMM(5)	-5.65089	36.8743	39II	78	14E5ME10	Yes
SAMN35705994	L18.6	C. laevigata	SPAIN	Cádiz, La Albina	302JMM(1)	-5.65089	36.8743	39II	78	12E5ME10	Yes
SAMN35705999	L18.7	C. laevigata	SPAIN	Cádiz, La Albina	302JMM(6)	-5.65089	36.8743	39II	78	15E5ME10	Yes
SAMN35705995	L18.8	C. laevigata	SPAIN	Cádiz, La Albina	302JMM(2)	-5.65089	36.8743	39II	78	12E7ME10	Yes
SAMN35705997	L18.9	C. laevigata	SPAIN	Cádiz, La Albina	302JMM(4)	-5.65089	36.8743	39II	78	9E8ME10	Yes
SAMN35705979	L19.1	C. laevigata	MOROCCO	Tetouan-Ceuta, D´jebel Zem-Zem	26JFA03(8)	-5.36667	35.7333	38II	76	6E2ME10, 24E3JMC18	Yes
SAMN35705985	L19.2	C. laevigata	MOROCCO	Tetouan-Ceuta, D´jebel Zem-Zem	27JFA03(2)	-5.36667	35.7333	35II+1III	73	11E5ME10	Yes
SAMN35705978	L19.3	C. laevigata	MOROCCO	Tetouan-Ceuta, D´jebel Zem-Zem	26JFA03(5)	-5.36667	35.7333	38II	76	10E5ME10	Yes
SAMN35705977	L19.4	C. laevigata	MOROCCO	Tetouan-Ceuta, D´jebel Zem-Zem	26JFA03(4)	-5.36667	35.7333	35II+2III	76	9E5ME10	Yes
SAMN35705976	L19.5	C. laevigata	MOROCCO	Tetouan-Ceuta, D´jebel Zem-Zem	26JFA03(10)	-5.36667	35.7333	40II	80	5E2ME10	Yes
SAMN35705986	L19.6	C. laevigata	MOROCCO	Tetouan-Ceuta, D´jebel Zem-Zem	27JFA03(6)	-5.36667	35.7333	38II	76	11E2ME10	Yes
SAMN35705984	L19.7	C. laevigata	MOROCCO	Tetouan-Ceuta, D´jebel Zem-Zem	27JFA03(1)	-5.36667	35.7333	35II+2III	76	18E7ME10	Yes
SAMN35706098	L2.1	C. laevigata	FRANCE	Bretaña, Pleyben	8ME06(1)	-3.9694	48.2266	36II	72	8E6ME10	Yes
SAMN35706100	L2.2	C. laevigata	FRANCE	Bretaña, Pleyben	8ME06(4B)	-3.9694	48.2266	36II	72	24E4ME10, 1E3JMC18	Yes
SAMN35706099	L2.3	C. laevigata	FRANCE	Britain, Pleyben	8ME06(4)	-3.9694	48.2266	36II	72	5E8ME10	Yes
SAMN35706063	L20.1	C. laevigata	SPAIN	Cádiz, Alcalá de los Gazules	6701JMM(5)	-5.64836	36.1472	39II	78	4E6ME10	Yes
SAMN35706057	L20.10	C. laevigata	SPAIN	Cádiz, Fascinas	6601JMM(2)	-5.57711	36.1786	42II	84	3E6ME10	Yes
SAMN35706058	L20.11	C. laevigata	SPAIN	Cádiz, Fascinas	6601JMM(3)	-5.57711	36.1786	42II	84	21E3ME10	Yes
SAMN35705931	L20.12	C. laevigata	SPAIN	Cádiz, Algeciras-Tarifa, El Bujeo, Km 95	11ECG03(2)	-5.52375	36.1319	38II+1III	79	24E7ME10	Yes
SAMN35706059	L20.13	C. laevigata	SPAIN	Cádiz, Alcalá de los Gazules	6701JMM(1)	-5.64836	36.1472	41II	82	21E7ME10	Yes
SAMN35706060	L20.14	C. laevigata	SPAIN	Cádiz, Alcalá de los Gazules	6701JMM(2)	-5.64836	36.1472	40II	80	10E7ME10	Yes
SAMN35706065	L20.15	C. laevigata	SPAIN	Cádiz, Fascinas-Los Barrios Km 45	6ECG03(2)	-5.57746	36.1787	38II+1III	79	19E7ME10	Yes
SAMN35706107	L20.16	C. laevigata	SPAIN	Cádiz, Algeciras-Tarifa, El Bujeo, Km 95	9ECG03(2B)	-5.52385	36.1319	40II	80	9E6ME10	No
SAMN35705983	L20.17	C. laevigata	SPAIN	Cádiz, Tarifa, El Bujeo	26PJM03(4)	-5.51667	36.0667	39II	78	10E2ME10, 9E3JMC18	No
SAMN35705982	L20.18	C. laevigata	SPAIN	Cádiz, Tarifa, El Bujeo	26PJM03(3)	-5.51667	36.0667	40II	80	9E2ME10, 11E2JMC18	No
SAMN35706061	L20.19	C. laevigata	SPAIN	Cádiz, Alcalá de los Gazules	6701JMM(3)	-5.64836	36.1472	39II	78	22E3ME10, 18E2JMC18	No
SAMN35705987	L20.2	C. laevigata	SPAIN	Cádiz, Tarifa, El Bujeo	29PJM03(3)	-5.35	35.1167	39II	78	12E2ME10, 12E2JMC18	Yes
SAMN35706062	L20.20	C. laevigata	SPAIN	Cádiz, Alcalá de los Gazules	6701JMM(4)	-5.64836	36.1472	40II	80	23E3ME10, 19E2JMC18	No
SAMN35705980	L20.3	C. laevigata	SPAIN	Cádiz, Tarifa, El Bujeo	26PJM03(1)	-5.51667	36.0667	39II	78	7E2ME10	Yes
SAMN35705981	L20.4	C. laevigata	SPAIN	Cádiz, Tarifa, El Bujeo	26PJM03(2)	-5.51667	36.0667	39II	78	8E2ME10	Yes
SAMN35706106	L20.5	C. laevigata	SPAIN	Cádiz, Algeciras-Tarifa, El Bujeo, Km 95	9ECG03(2)	-5.52385	36.1319	41II	82	2E5ME10	Yes
SAMN35706105	L20.6	C. laevigata	SPAIN	Cádiz, Algeciras-Tarifa, El Bujeo, Km 95	9ECG03(1)	-5.52385	36.1319	40II	80	1E5ME10, 2E3JMC18	Yes
SAMN35705930	L20.7	C. laevigata	SPAIN	Cádiz, Algeciras-Tarifa, El Bujeo, Km 95	11ECG03(1)	-5.52375	36.1319	40II	80	7E1ME10	Yes
SAMN35706082	L20.8	C. laevigata	SPAIN	Cádiz, Puerto Galis-Ubrique Km 10	7601JMM(B4)	-5.5123	36.5933	36II	72	6E6ME10	Yes
SAMN35706018	L20.9	C. laevigata	SPAIN	Cádiz, Fascinas-Los Barrios	3ECG03(11)	-5.5674	36.1897	41II	82	20E6ME10, 4E3JMC18	No
SAMN35705934	L3.1	C. laevigata	FRANCE	Britain, Elven, D766-D133	11ME08(3)	-2.5899	47.7227	36II	72	13E6ME10	Yes
SAMN35705932	L3.2	C. laevigata	FRANCE	Britain, Elven, D766-D133	11ME08(1)	-2.5899	47.7227	36II	72	22E7ME10	Yes
SAMN35705933	L3.3	C. laevigata	FRANCE	Britain, Elven, D766-D133	11ME08(2)	-2.5899	47.7227	36II	72	17E7ME10	Yes
SAMN35706049	L4.1	C. laevigata	FRANCE	Habas	4ME06(1)	-0.93077	43.5673	36II	72	7E5ME10, 3E3JMC18	Yes
SAMN35706050	L4.2	C. laevigata	FRANCE	Habas	4ME06(3)	-0.93077	43.5673	36II	72	24E5ME10	Yes
SAMN35706051	L4.3	C. laevigata	FRANCE	Habas	4ME06(4)	-0.93077	43.5673	36II	72	24E6ME10	No
SAMN35705928	L5.1	C. laevigata	UK: SCOTLAND	Loch Ness	117SMB07 (4)	57.1969	-4.61139			4E1JMC18	No
SAMN35705927	L5.2	C. laevigata	UK: SCOTLAND	Loch Ness	117SMB07 (10)	57.1969	-4.61139			5E1JMC18	Yes
SAMN35705923	L6.1	C. laevigata	SPAIN	Navarra, Lesaka, Zalain	102PJM06(1)	-1.69683	43.276	35II+1III	73	5E1ME10	Yes
SAMN35705924	L6.2	C. laevigata	SPAIN	Navarra, Lesaka, Zalain	102PJM06(5)	-1.69683	43.276	35II	70	15E7ME10	Yes
SAMN35706034	L7.1	C. laevigata	PORTUGAL	Tras os Montes, Pretarouca	40ME07(2)	-7.8854	41.0252	37II	74	21E5ME10	Yes
SAMN35706044	L7.2	C. laevigata	PORTUGAL	Maqueija-Petrorauca	46ME07(1)	-7.89014	41.0451	36II	72	23E5ME10	Yes
SAMN35706042	L7.3	C. laevigata	PORTUGAL	Maqueija-Petrorauca	43ME07(1)	-7.89014	41.0451	36II	72	22E5ME10	Yes
SAMN35706015	L7.4	C. laevigata	PORTUGAL	Tras os Montes, Petrarouca	39ME07(1)	-7.88544	41.0274	36II	72	18E5ME10	Yes
SAMN35706016	L7.5	C. laevigata	PORTUGAL	Tras os Montes, Petrarouca	39ME07(2)	-7.88544	41.0274	36II	72	19E5ME10	Yes
SAMN35706043	L7.6	C. laevigata	PORTUGAL	Maqueija-Petrorauca	43ME07(4)	-7.89014	41.0451	35II+2I/36II	72	22E6ME10	Yes
SAMN35706033	L7.7	C. laevigata	PORTUGAL	Tras os Montes, Pretarouca	40ME07(1)	-7.8854	41.0252	37II	74	18E8ME10	No
SAMN35705942	L8.1	C. laevigata	PORTUGAL	Laurizal, Foitos-Mata	13PJM05(5)	-8.77883	40.0154	37II	74	16E7ME10	Yes
SAMN35705938	L8.2	C. laevigata	PORTUGAL	Laurizal, Foitos-Mata	13PJM05(1)	-8.77883	40.0154	37II	74	9E1ME10, 2E2JMC18	Yes
SAMN35705939	L8.3	C. laevigata	PORTUGAL	Laurizal, Foitos-Mata	13PJM05(2)	-8.77883	40.0154	37II	74	5E5ME10	Yes
SAMN35705941	L8.4	C. laevigata	PORTUGAL	Laurizal, Foitos-Mata	13PJM05(4)	-8.77883	40.0154	37II	74	10E1ME10	Yes
SAMN35705940	L8.5	C. laevigata	PORTUGAL	Laurizal, Foitos-Mata	13PJM05(3)	-8.77883	40.0154	37II	74	11E1ME10	Yes
SAMN35705961	L9.1	C. laevigata	PORTUGAL	Serra de Ossa, Redondo-Entremoz	1PJM05(6B)	-7.59553	38.7424	37II	74	18E1ME10	Yes
SAMN35705960	L9.2	C. laevigata	PORTUGAL	Serra de Ossa, Redondo-Entremoz	1PJM05(6)	-7.59553	38.7424	37II	74	17E1ME10	Yes
SAMN35705959	L9.3	C. laevigata	PORTUGAL	Serra de Ossa, Redondo-Entremoz	1PJM05(10)	-7.59553	38.7424	37II	74	13E8ME10	Yes
SAMN35705962	L9.4	C. laevigata	PORTUGAL	Serra de Ossa, Redondo-Entremoz	1PJM05(9)	-7.59553	38.7424	37II	74	7E8ME10	Yes
SAMN35706001	Mair	C. mairei	SPAIN	Cazorla, Jaén	30CBB18	37.913	-2.93251			1E1JMC18	Yes
SAMN35706013	P1.1	C. paulo-vargasii	MOROCCO	Rif, Mor Dha El Assif	35JFA03(7)	-5.33333	35.1	37II	74	21E2ME10, 18E3JMC18	Yes
SAMN35706007	P1.10	C. paulo-vargasii	MOROCCO	Rif, Mor Dha El Assif	35JFA03(15)	-5.33333	35.1	37II	74	21E8ME10	Yes
SAMN35706012	P1.11	C. paulo-vargasii	MOROCCO	Rif, Mor Dha El Assif	35JFA03(6)	-5.33333	35.1	37II	74	20E2ME10, 17E3JMC18	No
SAMN35706008	P1.2	C. paulo-vargasii	MOROCCO	Rif, Mor Dha El Assif	35JFA03(19)	-5.33333	35.1	37II	74	16E2ME10	Yes
SAMN35706009	P1.3	C. paulo-vargasii	MOROCCO	Rif, Mor Dha El Assif	35JFA03(2)	-5.33333	35.1	36II+1III	75	17E2ME10	Yes
SAMN35705958	P1.4	C. paulo-vargasii	MOROCCO		19PJM04(6)	-5.3436	35.1103	37II	74	16E1ME10, 3E2JMC18	Yes
SAMN35706011	P1.5	C. paulo-vargasii	MOROCCO	Rif, Mor Dha El Assif	35JFA03(5)	-5.33333	35.1	37II	74	18E2ME10	Yes
SAMN35706006	P1.6	C. paulo-vargasii	MOROCCO	Rif, Mor Dha El Assif	35JFA03(12)	-5.33333	35.1	37II	74	15E2ME10	Yes
SAMN35706010	P1.7	C. paulo-vargasii	MOROCCO	Rif, Mor Dha El Assif	35JFA03(3)	-5.33333	35.1	37II	74	19E2ME10	Yes
SAMN35706014	P1.8	C. paulo-vargasii	MOROCCO	Rif, Mor Dha El Assif	35JFA03(8)	-5.33333	35.1	37II	74	22E2ME10	Yes
SAMN35706005	P1.9	C. paulo-vargasii	MOROCCO	Rif, Mor Dha El Assif	35JFA03(10)	-5.33333	35.1	37II	74	19E6ME10	Yes
SAMN35705971	P2.1	C. paulo-vargasii	MOROCCO	Rif, Chuaen-Fez, Zeida	23VV03(2)	-4.51667	34.8667	37II	74	1E2ME10, 9E2JMC18	Yes
SAMN35705975	P2.2	C. paulo-vargasii	MOROCCO	Chefchauen-Fez, Zeida	24VV03(2)	-4.51667	34.8667	37II	74	4E2ME10	Yes
SAMN35705974	P2.3	C. paulo-vargasii	MOROCCO	Chefchauen-Fez, Zeida	24VV03(1)	-4.51667	34.8667	37II	74	20E8ME10	No
SAMN35706104	P2.4	C. paulo-vargasii	MOROCCO	Tijijin	95PJM07(3)	-4.55	34.85	37II	74	19E8ME10	Yes
SAMN35705990	P3.1	C. paulo-vargasii	MOROCCO	Rif, Chefchauen-Ketama	2EN03(8)	-4.09985	34.6423	37II	74	15E6ME10	Yes
SAMN35705989	P3.2	C. paulo-vargasii	MOROCCO	Rif, Chefchauen-Ketama	2EN03(2)	-4.09985	34.6423	37II	74	14E2ME10	Yes
SAMN35705988	P3.3	C. paulo-vargasii	MOROCCO	Rif, Chefchauen-Ketama	2EN03(10)	-4.09985	34.6423	37II	74	13E2ME10	Yes
SAMN35706022	P4.1	C. paulo-vargasii	MOROCCO	Rif, Chefchauen-Ketama Km 75	3EN03(10)	-4.7804	34.9034	37II	74	21E6ME10	Yes
SAMN35706023	P4.2	C. paulo-vargasii	MOROCCO	Rif, Chefchauen-Ketama Km 75	3EN03(5)	-4.7804	34.9034	37II	74	3E3ME10, 23E18JMC18	Yes
SAMN35706024	P4.3	C. paulo-vargasii	MOROCCO	Rif, Chefchauen-Ketama Km 75	3EN03(8)	-4.7804	34.9034	37II	74	4E3ME10	Yes
SAMN35706048	P5.1	C. paulo-vargasii	MOROCCO	Rif, Targuist-Ketama	4EN03?	-4.53205	34.9159	37II	74	18E3ME10	No
SAMN35706046	P5.2	C. paulo-vargasii	MOROCCO	Rif, Targuist-Ketama	4EN03(6)	-4.53205	34.9159	37II	74	16E3ME10	Yes
SAMN35706047	P5.3	C. paulo-vargasii	MOROCCO	Rif, Targuist-Ketama	4EN03(7)	-4.53205	34.9159	37II	74	17E3ME10	Yes
SAMN35706045	P5.4	C. paulo-vargasii	MOROCCO	Rif, Targuist-Ketama	4EN03(11)	-4.53205	34.9159	37II	74	15E3ME10, 13E3JMC18	Yes
