# Supplementary material for: The holocentric chromosome microevolution: From phylogeographic patterns to genomic associations with environmental gradients
Source: Mol Ecol. 2023 Oct 5;33(24):e17156. doi: 10.1111/mec.17156 (PMC11628669; doi:10.1111/mec.17156)
Supplement: Supplementary file 6 — Table S2. [file MEC-33-e17156-s007.xlsx]

## Sheet: Population summary
Species	Population	Initial individuals sampled	Initial inidividuals discarded by the environment filters	Reduction of the population sampling (%)	Initial individuals discarded by the STRUCTURE filters	Reduction of the population sampling (%)
C. binervis	B1	2	0		2	100
C. binervis	B2	4	0		0
C. binervis	B3	4	0		2	50
C. binervis	B4	3	1	33.3333	1	33.3333
C. binervis	B5	11	1	9.09091	4	36.3636
C. binervis	B6	1	1	100	1	100
C. camposii	C1	5	1	20	1	20
C. camposii	C2	1	0		0
C. camposii	C3	2	0		0
C. laevigata	L1	2	0		0
C. laevigata	L2	3	0		1	33.3333
C. laevigata	L3	3	0		0
C. laevigata	L4	3	1	33.3333	2	66.6667
C. laevigata	L5	2	1	50	2	100
C. laevigata	L6	2	0		1	50
C. laevigata	L7	7	1	14.2857	1	14.2857
C. laevigata	L8	5	0		1	20
C. laevigata	L9	4	0		0
C. laevigata	L10	1	0		0
C. laevigata	L11	1	0		0
C. laevigata	L12	4	1	25	2	50
C. laevigata	L13	8	4	50	6	75
C. laevigata	L14	1	0		0
C. laevigata	L15	2	0		0
C. laevigata	L16	28	11	39.2857	16	57.1429
C. laevigata	L17	18	5	27.7778	9	50
C. laevigata	L18	11	1	9.09091	1	9.09091
C. laevigata	L19	7	0		2	28.5714
C. laevigata	L20	20	6	30	8	40
C. paulo-vargasii	P1	11	1	9.09091	6	54.5455
C. paulo-vargasii	P2	4	1	25	1	25
C. paulo-vargasii	P3	3	0		1	33.3333
C. paulo-vargasii	P4	3	0		0
C. paulo-vargasii	P5	4	1	25	2	50
C. mairei	Mair	1	0		-
C. distans	Dist	1	-		-
C. borbonica	Borb	1	-		-
C. boryana	Bory	1	-		-
		194	38	31.268		47.6812
		total individuals	individuals discarded	average of population reduction (%) for the 16 affected populations		average of population reduction (%) for the 23 affected populations
