# Supplementary material for: The holocentric chromosome microevolution: From phylogeographic patterns to genomic associations with environmental gradients
Source: Mol Ecol. 2023 Oct 5;33(24):e17156. doi: 10.1111/mec.17156 (PMC11628669; doi:10.1111/mec.17156)
Supplement: Supplementary file 7 — Table S3. [file MEC-33-e17156-s005.xlsx]

## Sheet: evanno
K values	Reps	Mean LnP(K)	Standard deviation	LnP(K)	Ln'(K)	|Ln''(K)| Delta K
1	10	-86637	1.8806	NA	NA	NA
2	10	-61979.6	3.058	24657.4	19807.7	6477.44
3	10	-57129.9	404.854	4849.67	2479.49	6.1244
4	10	-54759.8	456.193	2370.18	1016.78	2.22884
5	10	-53406.3	502.195	1353.4	123.34	0.245602
6	10	-51929.6	557.58	1476.74	42320	75.8995
7	10	-92772.9	115963	-40843.3	18220	0.157119
8	10	-151836	285263	-59063.2	67227.7	0.235669
9	10	-278127	239669	-126291	116208	0.484869
10	10	-288210	275602	-10082.8	40068.4	0.145385
11	10	-338361	278174	-50151.2	497230	1.78748
12	10	-885742	485628	-547381	1.0224e+06	2.10531
13	10	-410727	235887	475015	1.09249e+06	4.63143
14	10	-1.0282e+06	472617	-617477	18948.8	0.040093
15	10	-1.62673e+06	1.2199e+06	-598528	559850	0.458931
16	10	-1.66541e+06	801417	-38678.5	111035	0.138548
17	10	-1.59305e+06	1.16859e+06	72356.4	399524	0.341886
18	10	-1.92022e+06	1.12462e+06	-327167	116799	0.103856
19	10	-2.36419e+06	1.72619e+06	-443967	845876	0.490026
20	10	-1.96228e+06	1.26179e+06	401909	1.28284e+06	1.01668
21	10	-2.84321e+06	1.78182e+06	-880931	908005	0.509595
22	10	-2.81614e+06	1.14261e+06	27074.1	523407	0.458079
23	10	-3.31247e+06	2.41963e+06	-496333	700760	0.289615
24	10	-4.50956e+06	1.77887e+06	-1.19709e+06	1.02704e+06	0.577359
25	10	-4.67961e+06	2.60044e+06	-170048	3.11137e+06	1.19648
26	10	-7.96103e+06	3.16544e+06	-3.28142e+06	6.56597e+06	2.07427
27	10	-4.67648e+06	1.95689e+06	3.28455e+06	3.72701e+06	1.90455
28	5	-5.11894e+06	3.55743e+06	-442462	280494	0.078847
29	10	-5.8419e+06	4.11992e+06	-722956	60511.6	0.014688
30	10	-6.62537e+06	2.16988e+06	-783468	NA	NA
