# Supplementary material for: The holocentric chromosome microevolution: From phylogeographic patterns to genomic associations with environmental gradients
Source: Mol Ecol. 2023 Oct 5;33(24):e17156. doi: 10.1111/mec.17156 (PMC11628669; doi:10.1111/mec.17156)
Supplement: Supplementary file 8 — Table S4. [file MEC-33-e17156-s002.xlsx]

## Sheet: TableSX
Table S4. The 72 ourlier loci associated environmental variables from RDA analysis 1
	axis	snp	loading	wc2.1_30s_bio_4	wc2.1_30s_bio_16	wc2.1_30s_bio_17	wc2.1_30s_bio_6	correlated	with	best	predictor	correlation
1	1	SUNKNOWN_1415_T	0	417995916380516	0	439088778181222	0	714568421789519	0	16752244528557	0	62427133578361	wc2.1_30s_bio_4,wc2.1_30s_bio_6	wc2.1_30s_bio_6	0	62427133578361
2	1	SUNKNOWN_2706_G	0	46162412617975	0	565390646703204	0	43166309643973	0	865702443067221	0	644067378715503	wc2.1_30s_bio_4,wc2.1_30s_bio_6	wc2.1_30s_bio_6	0	644067378715503
3	1	SUNKNOWN_3090_G	0	415350223513873	0	536774439859868	0	13386192012824	0	822476423428255	0	573961222280658	wc2.1_30s_bio_4,wc2.1_30s_bio_6	wc2.1_30s_bio_6	0	573961222280658
4	1	SUNKNOWN_9526_T	0	425622410382416	0	572992227543693	0	186581713354825	0	515916748643591	0	581342823080519	wc2.1_30s_bio_4,wc2.1_30s_bio_6	wc2.1_30s_bio_6	0	581342823080519
5	1	SUNKNOWN_12087_A	0	405762813874899	0	505832590198951	0	425731448586773	0	594152549297409	0	562609872649392	wc2.1_30s_bio_4,wc2.1_30s_bio_6	wc2.1_30s_bio_6	0	562609872649392
6	1	SUNKNOWN_14080_G	0	411534127478722	0	544481605123995	0	235995137122194	0	657543822055226	0	568965280176338	wc2.1_30s_bio_4,wc2.1_30s_bio_6	wc2.1_30s_bio_6	0	568965280176338
7	1	SUNKNOWN_14993_C	0	441561133147558	0	532237841532369	0	100814922880508	0	117328686223836	0	608427716535833	wc2.1_30s_bio_4,wc2.1_30s_bio_6	wc2.1_30s_bio_6	0	608427716535833
8	1	SUNKNOWN_19074_G	0	409195817386273	0	53296248929224	0	28183341313496	0	432534770955739	0	563376902564251	wc2.1_30s_bio_4,wc2.1_30s_bio_6	wc2.1_30s_bio_6	0	563376902564251
9	1	SUNKNOWN_21494_T	0	416797911023821	0	561706982339618	0	22997173739974	0	105488154945334	0	576970179581743	wc2.1_30s_bio_4,wc2.1_30s_bio_6	wc2.1_30s_bio_6	0	576970179581743
10	1	SUNKNOWN_21791_C	0	408891105100946	0	543537748619845	0	19374936784908	0	944971547003673	0	563946803560285	wc2.1_30s_bio_4,wc2.1_30s_bio_6	wc2.1_30s_bio_6	0	563946803560285
11	1	SUNKNOWN_23371_G	0	428919631955486	0	397511331250916	0	162761462712753	0	219064887204352	0	614311240130106	wc2.1_30s_bio_4,wc2.1_30s_bio_17,wc2.1_30s_bio_6	wc2.1_30s_bio_6	0	614311240130106
12	1	SUNKNOWN_24313_T	0	398129173549576	0	559744978835377	0	185361616988875	0	740506832754349	0	536618579104022	wc2.1_30s_bio_4,wc2.1_30s_bio_6	wc2.1_30s_bio_4	0	559744978835377
13	1	SUNKNOWN_25759_T	0	4146002630146	0	549959984805266	0	596247341877384	0	319232058783692	0	561900678726535	wc2.1_30s_bio_4,wc2.1_30s_bio_6	wc2.1_30s_bio_6	0	561900678726535
14	1	SUNKNOWN_28793_G	0	424846271065602	0	45524446435513	0	732923396443746	0	149413060122936	0	631833444914878	wc2.1_30s_bio_4,wc2.1_30s_bio_6	wc2.1_30s_bio_6	0	631833444914878
15	1	SUNKNOWN_33427_C	0	462122644145111	0	593512540467816	0	213223392691699	0	86473606517251	0	648495967080107	wc2.1_30s_bio_4,wc2.1_30s_bio_6	wc2.1_30s_bio_6	0	648495967080107
16	1	SUNKNOWN_33430_A	0	464723642510469	0	637470211695106	0	235412566801819	0	115986677217943	0	67903530963538	wc2.1_30s_bio_4,wc2.1_30s_bio_16,wc2.1_30s_bio_6	wc2.1_30s_bio_6	0	67903530963538
17	1	SUNKNOWN_38635_G	0	414900711818382	0	476453656057507	0	661808305758602	0	136686592696501	0	607080349000109	wc2.1_30s_bio_4,wc2.1_30s_bio_6	wc2.1_30s_bio_6	0	607080349000109
18	1	SUNKNOWN_38642_T	0	420001794697968	0	452026952498857	0	462367872026345	0	122647211210798	0	619098317069819	wc2.1_30s_bio_4,wc2.1_30s_bio_6	wc2.1_30s_bio_6	0	619098317069819
19	1	SUNKNOWN_38898_C	0	413849713426826	0	591726710048064	0	238876011919051	0	902575458121565	0	602985098045669	wc2.1_30s_bio_4,wc2.1_30s_bio_16,wc2.1_30s_bio_6	wc2.1_30s_bio_6	0	602985098045669
20	1	SUNKNOWN_38899_T	0	413849713426826	0	591726710048064	0	238876011919051	0	902575458121565	0	602985098045669	wc2.1_30s_bio_4,wc2.1_30s_bio_16,wc2.1_30s_bio_6	wc2.1_30s_bio_6	0	602985098045669
21	1	SUNKNOWN_39956_T	0	415884300868223	0	552391869745081	0	419985528418164	0	21086723357589	0	573600345498162	wc2.1_30s_bio_4,wc2.1_30s_bio_6	wc2.1_30s_bio_6	0	573600345498162
22	1	SUNKNOWN_40522_C	0	439766284797991	0	623974531298022	0	214997666310812	0	637599976968734	0	634777710884393	wc2.1_30s_bio_4,wc2.1_30s_bio_16,wc2.1_30s_bio_6	wc2.1_30s_bio_6	0	634777710884393
23	1	SUNKNOWN_44139_T	0	400774742938618	0	408103342432882	0	990825855614492	0	297674150612252	0	590190518739627	wc2.1_30s_bio_4,wc2.1_30s_bio_17,wc2.1_30s_bio_6	wc2.1_30s_bio_6	0	590190518739627
24	1	SUNKNOWN_45651_T	0	39741427943168	0	471890675966491	0	34667683684356	0	119604369196828	0	559686809695858	wc2.1_30s_bio_4,wc2.1_30s_bio_6	wc2.1_30s_bio_6	0	559686809695858
25	1	SUNKNOWN_48699_A	0	413263819768629	0	553811728540276	0	53628707684516	0	565735453195213	0	57932748549439	wc2.1_30s_bio_4,wc2.1_30s_bio_6	wc2.1_30s_bio_6	0	57932748549439
26	1	SUNKNOWN_51010_G	0	414731563446183	0	657186738537911	0	278066433089	0	534410956843548	0	591217255654266	wc2.1_30s_bio_4,wc2.1_30s_bio_16,wc2.1_30s_bio_6	wc2.1_30s_bio_4	0	657186738537911
27	1	SUNKNOWN_54914_C	0	443033042102544	0	593722458293335	0	257264074499058	0	142126546462889	0	657481884744377	wc2.1_30s_bio_4,wc2.1_30s_bio_16,wc2.1_30s_bio_6	wc2.1_30s_bio_6	0	657481884744377
28	1	SUNKNOWN_56020_A	0	405286336322948	0	508385141452506	0	436298833053265	0	742515225989586	0	569563334139323	wc2.1_30s_bio_4,wc2.1_30s_bio_6	wc2.1_30s_bio_6	0	569563334139323
29	1	SUNKNOWN_56278_T	0	411862134698227	0	492717991758639	0	456120220528708	0	547099168773556	0	576339155378854	wc2.1_30s_bio_4,wc2.1_30s_bio_6	wc2.1_30s_bio_6	0	576339155378854
30	1	SUNKNOWN_56915_A	0	433145069719851	0	603065367355715	0	23400837353713	0	823770870681409	0	632631742740441	wc2.1_30s_bio_4,wc2.1_30s_bio_16,wc2.1_30s_bio_6	wc2.1_30s_bio_6	0	632631742740441
31	1	SUNKNOWN_57425_T	0	399835798896062	0	517240568918942	0	662892745338942	0	335308703783635	0	544506179002302	wc2.1_30s_bio_4,wc2.1_30s_bio_6	wc2.1_30s_bio_6	0	544506179002302
32	1	SUNKNOWN_58592_T	0	415754761035691	0	518880652936711	0	395434692964875	0	763426021901899	0	577234303984207	wc2.1_30s_bio_4,wc2.1_30s_bio_6	wc2.1_30s_bio_6	0	577234303984207
33	1	SUNKNOWN_59089_G	0	432616428493391	0	505088092433845	0	82565256485366	0	625670551043488	0	602801336332091	wc2.1_30s_bio_4,wc2.1_30s_bio_6	wc2.1_30s_bio_6	0	602801336332091
34	1	SUNKNOWN_59574_C	0	426110407575718	0	434719367493137	0	359892129342463	0	127445311572499	0	620152769134131	wc2.1_30s_bio_4,wc2.1_30s_bio_6	wc2.1_30s_bio_6	0	620152769134131
35	1	SUNKNOWN_66049_C	0	3984287430775	0	519058192125581	0	303506992364448	0	470052248662653	0	54807347233119	wc2.1_30s_bio_4,wc2.1_30s_bio_6	wc2.1_30s_bio_6	0	54807347233119
36	1	SUNKNOWN_66386_G	0	43001914864513	0	612426243999027	0	245016975504046	0	976262539354836	0	626707821745357	wc2.1_30s_bio_4,wc2.1_30s_bio_16,wc2.1_30s_bio_6	wc2.1_30s_bio_6	0	626707821745357
37	2	SUNKNOWN_2774_G	0	244183226726787	0	189666861423502	0	193831564953135	0	2075416646964	0	128585891118776		wc2.1_30s_bio_17	0	2075416646964
38	2	SUNKNOWN_10277_A	0	219287533553395	0	217361357953291	0	944150128981189	0	186846343952368	0	251433719414545	wc2.1_30s_bio_4,wc2.1_30s_bio_6	wc2.1_30s_bio_6	0	251433719414545
39	2	SUNKNOWN_11602_T	0	231676572406218	0	349447330023409	0	665114788925081	0	282097081283758	0	164327440866324	wc2.1_30s_bio_4,wc2.1_30s_bio_17	wc2.1_30s_bio_4	0	349447330023409
40	2	SUNKNOWN_11775_G	0	189635377472745	0	517116757221478	0	331015937698906	0	558884990216649	0	283454338404836	wc2.1_30s_bio_16	wc2.1_30s_bio_16	0	331015937698906
41	2	SUNKNOWN_12188_T	0	259042568519513	0	355291398088319	0	761765346228648	0	312261192263063	0	170137261445244	wc2.1_30s_bio_4,wc2.1_30s_bio_17	wc2.1_30s_bio_4	0	355291398088319
42	2	SUNKNOWN_15443_A	0	263981939216469	0	334432579077745	0	366124211806977	0	346546038339191	0	14526290050821	wc2.1_30s_bio_4,wc2.1_30s_bio_17	wc2.1_30s_bio_17	0	346546038339191
43	2	SUNKNOWN_16057_T	0	239866189771731	0	333033768250171	0	41530598677717	0	194970449351112	0	445484479214849	wc2.1_30s_bio_4,wc2.1_30s_bio_16,wc2.1_30s_bio_6	wc2.1_30s_bio_6	0	445484479214849
44	2	SUNKNOWN_16059_G	0	239466947938643	0	333729755033576	0	415795212770112	0	194142771893272	0	445810915336703	wc2.1_30s_bio_4,wc2.1_30s_bio_16,wc2.1_30s_bio_6	wc2.1_30s_bio_6	0	445810915336703
45	2	SUNKNOWN_16060_C	0	239866189771731	0	333033768250171	0	41530598677717	0	194970449351112	0	445484479214849	wc2.1_30s_bio_4,wc2.1_30s_bio_16,wc2.1_30s_bio_6	wc2.1_30s_bio_6	0	445484479214849
46	2	SUNKNOWN_18389_A	0	195079267373397	0	231996811017472	0	122652076186033	0	298971081300602	0	390911878788988	wc2.1_30s_bio_4,wc2.1_30s_bio_17,wc2.1_30s_bio_6	wc2.1_30s_bio_6	0	390911878788988
47	2	SUNKNOWN_20280_T	0	202619352509677	0	49792306208861	0	972412250673343	0	250646258206924	0	111304687434242	wc2.1_30s_bio_17	wc2.1_30s_bio_17	0	250646258206924
48	2	SUNKNOWN_20845_C	0	199144605634406	0	29055433800253	0	181227280773763	0	149352272249478	0	194948378283834	wc2.1_30s_bio_4	wc2.1_30s_bio_4	0	29055433800253
49	2	SUNKNOWN_21849_T	0	220602825817464	0	355566775914166	0	559520056091416	0	409221821214198	0	553861248373004	wc2.1_30s_bio_4,wc2.1_30s_bio_17,wc2.1_30s_bio_6	wc2.1_30s_bio_6	0	553861248373004
50	2	SUNKNOWN_23630_T	0	192030744194553	0	156166844597545	0	339034387020453	0	439613520754467	0	661202314136227	wc2.1_30s_bio_16	wc2.1_30s_bio_16	0	339034387020453
51	2	SUNKNOWN_31784_C	0	223640193372559	0	280285356868914	0	420856822864941	0	845011461108626	0	202767098985717	wc2.1_30s_bio_4,wc2.1_30s_bio_16	wc2.1_30s_bio_16	0	420856822864941
52	2	SUNKNOWN_31924_A	0	331429091170037	0	680781191601667	0	229629564185818	0	315059569482716	0	362882619263289	wc2.1_30s_bio_16,wc2.1_30s_bio_17	wc2.1_30s_bio_17	0	315059569482716
53	2	SUNKNOWN_33578_A	0	221584443618704	0	811686901986239	0	345241631307079	0	927475154616436	0	303385099906558	wc2.1_30s_bio_16	wc2.1_30s_bio_16	0	345241631307079
54	2	SUNKNOWN_35487_C	0	27023760811172	0	246765992773729	0	14888198654671	0	310761129384772	0	51183531710751	wc2.1_30s_bio_4,wc2.1_30s_bio_17	wc2.1_30s_bio_17	0	310761129384772
55	2	SUNKNOWN_36990_G	0	250384596935753	0	327396463344355	0	334838613621849	0	343446171026497	0	108032917194544	wc2.1_30s_bio_4,wc2.1_30s_bio_17	wc2.1_30s_bio_17	0	343446171026497
56	2	SUNKNOWN_39525_G	0	203357961691856	0	217286614056518	0	136207694858154	0	275545923494608	0	315628750117255	wc2.1_30s_bio_4,wc2.1_30s_bio_17,wc2.1_30s_bio_6	wc2.1_30s_bio_6	0	315628750117255
57	2	SUNKNOWN_43002_T	0	201075815065416	0	387466935778557	0	320485927583443	0	882025356166009	0	173892873505234	wc2.1_30s_bio_16	wc2.1_30s_bio_16	0	320485927583443
58	2	SUNKNOWN_43335_C	0	224196786325377	0	588501346598233	0	39120517807278	0	352827753326074	0	155025567486746	wc2.1_30s_bio_17	wc2.1_30s_bio_17	0	352827753326074
59	2	SUNKNOWN_46675_T	0	210604249340138	0	435073623954942	0	123152950567748	0	305401535287138	0	254724375605063	wc2.1_30s_bio_17,wc2.1_30s_bio_6	wc2.1_30s_bio_17	0	305401535287138
60	2	SUNKNOWN_50712_G	0	2480494365469	0	169490283162188	0	229719062489723	0	191772661653339	0	11982375924419	wc2.1_30s_bio_16	wc2.1_30s_bio_16	0	229719062489723
61	2	SUNKNOWN_56359_T	0	238182632482211	0	332648156678427	0	158570751725187	0	16967088094479	0	329415609913781	wc2.1_30s_bio_4,wc2.1_30s_bio_6	wc2.1_30s_bio_4	0	332648156678427
62	2	SUNKNOWN_58326_T	0	268951883714146	0	161131856939417	0	159451075223071	0	259854140077596	0	113694239486515	wc2.1_30s_bio_17	wc2.1_30s_bio_17	0	259854140077596
63	2	SUNKNOWN_58483_A	0	213980969133555	0	244302141274328	0	139204182940786	0	313035469195004	0	392568734439133	wc2.1_30s_bio_4,wc2.1_30s_bio_17,wc2.1_30s_bio_6	wc2.1_30s_bio_6	0	392568734439133
64	2	SUNKNOWN_58714_T	0	221773305535511	0	43270685392007	0	14652958627251	0	1819251740563	0	314145872794585	wc2.1_30s_bio_4,wc2.1_30s_bio_6	wc2.1_30s_bio_4	0	43270685392007
65	2	SUNKNOWN_59673_A	0	202581761854876	0	160947096919935	0	326710502287395	0	745818789842646	0	346401391847687	wc2.1_30s_bio_16	wc2.1_30s_bio_16	0	326710502287395
66	2	SUNKNOWN_59847_G	0	212810324468067	0	2091971168189	0	631895656236169	0	252808426460347	0	103977326322607	wc2.1_30s_bio_4,wc2.1_30s_bio_17	wc2.1_30s_bio_17	0	252808426460347
67	2	SUNKNOWN_60367_T	0	193912764268216	0	140529547357239	0	144945135743231	0	242138666262721	0	234824465566927	wc2.1_30s_bio_17,wc2.1_30s_bio_6	wc2.1_30s_bio_17	0	242138666262721
68	2	SUNKNOWN_61780_A	0	340016766070934	0	365319339939118	0	424717764021878	0	517863308061424	0	989213828474107	wc2.1_30s_bio_4,wc2.1_30s_bio_17	wc2.1_30s_bio_17	0	517863308061424
69	2	SUNKNOWN_63970_A	0	225320264765273	0	212823929865884	0	125798770328588	0	420045274327995	0	543547563602825	wc2.1_30s_bio_4,wc2.1_30s_bio_17	wc2.1_30s_bio_17	0	420045274327995
70	2	SUNKNOWN_66225_G	0	375521450950849	0	419404378482276	0	322337038271041	0	354346363325459	0	10304693488757	wc2.1_30s_bio_16,wc2.1_30s_bio_17	wc2.1_30s_bio_17	0	354346363325459
71	2	SUNKNOWN_66232_T	0	301759647319622	0	174464989405913	0	305869712975971	0	226537731906049	0	108603080132565	wc2.1_30s_bio_16,wc2.1_30s_bio_17	wc2.1_30s_bio_16	0	305869712975971
72	2	Chrom_2n	0	213351286632441	0	230264838516243	0	204679495887378	0	410236655440027	0	463788161036307	wc2.1_30s_bio_4,wc2.1_30s_bio_17,wc2.1_30s_bio_6	wc2.1_30s_bio_6	0	463788161036307
