# Supplementary material for: The holocentric chromosome microevolution: From phylogeographic patterns to genomic associations with environmental gradients
Source: Mol Ecol. 2023 Oct 5;33(24):e17156. doi: 10.1111/mec.17156 (PMC11628669; doi:10.1111/mec.17156)
Supplement: Supplementary file 9 — Table S5. [file MEC-33-e17156-s003.xlsx]

## Sheet: Hoja 1
Table S4. The four loci associated with chromosome number and BIO6 are shown indicating locus number, chromosome, location in base pairs (bp), the closest genome feature and its location.
Locus	C. scoparia chromosome	Hit location base	Closest genome feature	Closest genome feature base	Other hits 50,000 bp around
2908	8	1536475	Formyl transferase	1521036-1525769	-
3493	9	3780573	Urease subunit	3776957-3785371	Lipoxygenase protein, Aspartyl aminopeptidase, Adenylate kinase, Rice gene LOC
6437	18	1566760	Diacylglycerol kinase	1562052-1568778	Protein kinase domain
9626	28	2460138	Repeat DNA	2460542-2460904	Multiple repeat DNA hits
